# Supplementary material for: The Short-Day Cycle Induces Intestinal Epithelial Purine Metabolism Imbalance and Hepatic Disfunctions in Antibiotic-Mediated Gut Microbiota Perturbation Mice
Source: Int J Mol Sci. 2022 May 26;23(11):6008. doi: 10.3390/ijms23116008 (PMC9181120; doi:10.3390/ijms23116008)
Supplement: Supplementary file 1 [file ijms-23-06008-s001.zip]

Archive with 1 entries (1 files):
- ijms-1710152-supplementary.pdf
